# Supplementary material for: The dynamic upper limit of human lifespan
Source: F1000Res. 2017 Jun 9;6:569. Originally published 2017 Apr 26. [Version 2] doi: 10.12688/f1000research.11438.2 (PMC6039923; doi:10.12688/f1000research.11438.2)
Supplement: Supplementary file 1 [file f1000research-6-12820-s0000.tgz]

Archive with 1 entries (1 files):
- 1a5cab20-85e2-45c8-8bf6-c3852c10b4df.R
