# Supplementary material for: The dynamic upper limit of human lifespan
Source: F1000Res. 2017 Jun 9;6:569. Originally published 2017 Apr 26. [Version 2] doi: 10.12688/f1000research.11438.2 (PMC6039923; doi:10.12688/f1000research.11438.2)
Supplement: Supplementary file 1 [file f1000research-6-12820-s0000.tgz › 1a5cab20-85e2-45c8-8bf6-c3852c10b4df.R]

#####################################################################
#####################################################################

## Response to Dong et al.

#####################################################################
#####################################################################

## lists dependencies (please install)
require(wpp2015)
require(fmsb)
require(ggplot2)

#####################################################################

## Required data:

## Analysis uses the human mortality database. Please cite:

## Human Mortality Database.  University of California, Berkeley (USA),
## and Max Planck Institute for Demographic Research (Germany). 
## Available at www.mortality.org or www.humanmortality.de (data downloaded on 7 Dec. 2015).

## Download the following file from the 
## human mortality database "All HMD statistics" link
## (http://www.mortality.org/cgi-bin/hmd/hmd_download.php)
## and place them in the working directory:

## hmd_statistics\bltper_1x1 (yearly resolution life tables)
## and the French female and male 1x1 cohort life tables

## you will need to make a free account first.
## The French files will need to be renamed and used to replace the following four arguments:

## Loads the French female and male 1x1 cohort life tables
## downloaded 7 Oct 2016
## These will need to be replaced with appropriate file paths.
Clementines<-read.table(file = "Dong_response/French_Female_cohort.txt", 
                        sep = "", header = T, skip = 1,stringsAsFactors = F)
Canards<-read.table(file = "Dong_response/French_Male_cohort.txt",
                    sep = "", header = T, skip = 1,stringsAsFactors = F)

## returns the equivalent French 1x1 period life tables 
Ladies<-read.table(file = "Dong_response/French_Female_period.txt", 
                   sep = "", header = T, skip = 1,stringsAsFactors = F)
Gents<-read.table(file = "Dong_response/French_Male_period.txt",
                  sep = "", header = T, skip = 1,stringsAsFactors = F)

## The 1x1 period lifetables file will need to be copied and pasted 
## to the root directory for your R workspace,
## directly from the above download

filenames<-list.files(path="./bltper_1x1", pattern="*.txt", full.names=T, recursive=FALSE)
Lifetabs<-lapply(filenames, function(i) read.table(i, header = T, skip = 2, na.strings = c(".", "110+")))

## re-codes the "110+" age excluded by na.strings as 110, making age numeric.
## Ages above 100 are generally exluded from analysis, 
## as they are highly prone to sampling noise.
for( i in seq(1, length(Lifetabs))){
  Lifetabs[[i]][is.na(Lifetabs[[i]][,2]),2]<-110
}


Clementines<-apply(Clementines,2, as.numeric)
Canards<-apply(Canards,2, as.numeric)
Clementines<-as.data.frame(Clementines)
Canards<-as.data.frame(Canards)


## strsplits off the "+" in the terminal age categories
Ladies$Age<-gsub("\\+","",Ladies$Age)
Gents$Age<-gsub("\\+","",Gents$Age)

Ladies<-apply(Ladies,2, as.numeric)
Gents<-apply(Gents,2, as.numeric)
Ladies<-as.data.frame(Ladies)
Gents<-as.data.frame(Gents)

## makes a data frame of post-1900 data only
Ladies_post1900<-Ladies[Ladies$Year>=1900,]
Gents_post1900<-Gents[Gents$Year>=1900,]

## You will need to townload the maximum longevity table from the International Database on Longevity

## Loads data on maximum longevity from the IDL, downloaded 10 Oct 2016
Upper_obs<-read.csv(file = "upper_age_limits_IDL.csv", header = T)

## coerces dates of birth and death into year of birth
YOB<-as.numeric(unlist(lapply(strsplit(as.character(Upper_obs$Date.of.birth), split = "/"), tail, 1)))
YOD<-as.numeric(unlist(lapply(strsplit(as.character(Upper_obs$Date.of.death), split = "/"), tail, 1)))
## converts the "01" or "02" etc into actual years.
YOD[YOD<40]<-YOD[YOD<40]+2000
YOD[YOD<200]<-YOD[YOD<200]+1900

## You will need to download data from the Gerontology research group, tables B and C.
## With the IDL data, we cannot guarantee these have not been updated.

## Loads data on maximum longevity from the GRG, downloaded 21 Oct 2016
## Table B, all values, from http://www.grg.org/SC/SCindex.html
Upper_obs_GRG<-read.csv(file = "Dong_response/GRG_Data_accessed_21_Oct_2016.csv", header = T)

## From table C: the (incorrect) lifespan record holders table used in S6
Upper_obs_GRG_records<-read.csv(file = "Dong_response/GRG_Data_records_accessed_21_Oct_2016.csv", 
                                header = F, skip = 2)

## removes the single row with junk in it
Upper_obs_GRG<-Upper_obs_GRG[!is.na(Upper_obs_GRG$Years),]
## replaces living people's date of death with NA
Upper_obs_GRG$Died[as.character(Upper_obs_GRG$Died)==""]<-NA

GRG_Born<-as.numeric(unlist(lapply(strsplit(as.character(Upper_obs_GRG$Born), split = ", "),tail,1)))
GRG_Died<-as.numeric(lapply(strsplit(as.character(Upper_obs_GRG$Died), split = ", "),tail,1))

Upper_obs_GRG$Born<-as.character(Upper_obs_GRG$Born)

Upper_obs_GRG$Born<-gsub("June ","Jun. ",Upper_obs_GRG$Born)
Upper_obs_GRG$Born<-gsub("July ","Jul. ",Upper_obs_GRG$Born)
Upper_obs_GRG$Born<-gsub("May ","May. ",Upper_obs_GRG$Born)
Upper_obs_GRG$Born<-gsub("Sept. ","Sep. ",Upper_obs_GRG$Born)
Upper_obs_GRG$Born<-gsub("Sep ","Sep. ",Upper_obs_GRG$Born)

## adds a zero to certain dates, i.e. "Jan. 1," becomes "Jan. 01," to pass as.Date
fixdates<-Upper_obs_GRG$Born[grep(" [1:9],", Upper_obs_GRG$Born)]
fixdates<-gsub("\\. ","\\. 0",fixdates)
Upper_obs_GRG$Born[grep(" [1:9],", Upper_obs_GRG$Born)]<-fixdates

GRG_Born_day<-as.Date(Upper_obs_GRG$Born, format = "%b. %d, %Y")

AAD_GRG<-Upper_obs_GRG$Years+c(Upper_obs_GRG$Days/365.25)

################

## First, a general counterpoint: 
## observed trends in maximum raproted age at death across the USA

## gets linear model fit since '95
xvals<-aggregate(AAD_GRG, by = list(GRG_Died), max)
cor.test(xvals[xvals$Group.1>1994,1],xvals[xvals$Group.1>1994,2])
## removes Jeanne Clement 
cor.test(xvals[which(xvals$Group.1>1994 & xvals$x<120),1],
         xvals[which(xvals$Group.1>1994 & xvals$x<120),2])

## adds records from still-living individuals
GRG_Died_plus<-GRG_Died
GRG_Died_plus[is.na(GRG_Died)]<-2015
points(aggregate(AAD_GRG, by = list(GRG_Died_plus), max), col = "red", pch  =16)

## for the top 50 ranked RADs, compares the fit of a linear trend
## to the broken-stick model at 1994/5
RAD_summary<-NULL
RAD_top<-NULL
RAD_subset<-data.frame(GRG_Died,AAD_GRG)
for(i in 1:90){
  ## gets the top ranked remaining values
  Leftovers<-RAD_subset[!duplicated(RAD_subset[,1]),]
  RAD_subset<-RAD_subset[duplicated(RAD_subset[,1]),]
  ## gets the slope, MSE and p value of a linear model fit since 1995,
  ## if there are > 5 observations
  if(sum(Leftovers$GRG_Died>1994, na.rm = T)>=5){
    subset_lm<-lm(Leftovers[Leftovers$GRG_Died>1994,2]~Leftovers[Leftovers$GRG_Died>1994,1])
    RAD_summary<-rbind(RAD_summary,
                       c(unlist(cor.test(Leftovers[Leftovers$GRG_Died>1994,1],
                                         Leftovers[Leftovers$GRG_Died>1994,2])[c(3,4)]),
                         mean(subset_lm$residuals^2),
                         sum(!is.na(Leftovers$GRG_Died>1994))))
  }
  
  ## keeps the top set, with rank
  RAD_top<-rbind(RAD_top, cbind(Leftovers, rep(i, times = nrow(Leftovers))))
}
RAD_top<-RAD_top[order(RAD_top$GRG_Died),]

qplot(GRG_Died,AAD_GRG, data = RAD_top, 
      col =RAD_top[,3], xlim = c(1955,2015), 
      alpha = I(0.7), xlab = "Year", ylab = "RAD (Years)")+
  scale_colour_gradient(low = "orange", high = "red", name  = "Rank")+
  geom_line(aes(RAD_top$GRG_Died,RAD_top$AAD_GRG, alpha = I(RAD_top[,3] ==1)), col = "black")+
  geom_line(aes(RAD_top$GRG_Died,RAD_top$AAD_GRG, alpha = I(RAD_top[,3]==10)), col = "black")+
  geom_line(aes(RAD_top$GRG_Died,RAD_top$AAD_GRG, alpha = I(RAD_top[,3]==25)), col = "black")+
  geom_line(aes(RAD_top$GRG_Died,RAD_top$AAD_GRG, alpha = I(RAD_top[,3]==50)), col = "black")+
  theme_bw()+theme(legend.position = c(.2,.6))


########################################################################

## re-calculates the French life table used by Dong et al., without rounding off lx 

########################################################################
Ladies_recalc<-Ladies
Gents_recalc<-Gents

## changes values for lx to a cohort of 1 billion,
## does not coerce terminal value to zero but to NA
new_lx<-function(qx_vals){
  lx_new<-numeric(length(qx_vals))
  dx_new<-lx_new
  lx_new[[1]]<-10^9
  
  for(i in 1:(length(qx_vals)-1)){
    dx_new[[i]]<-lx_new[[i]]*qx_vals[[i]]
    lx_new[[i+1]]<-lx_new[[i]]-dx_new[[i]]
  }
  return(lx_new)
}

for(i in unique(Ladies$Year)){
  Ladies_recalc$lx_1bn[Ladies_recalc$Year==i]<-new_lx(Ladies_recalc$qx[Ladies_recalc$Year==i])
}

for(i in unique(Gents$Year)){
  Gents_recalc$lx_1bn[Gents_recalc$Year==i]<-new_lx(Gents_recalc$qx[Gents_recalc$Year==i])
}

########################################################################

## re-calculates the period life table across the HMD, without rounding off lx 

########################################################################

Lifetabs_duplicate<-Lifetabs
for(i in 1:length(Lifetabs)){
  Life_recalc<-NULL
  for(j in unique(Lifetabs[[i]]$Year)){
    Life_recalc<-c(Life_recalc,new_lx(Lifetabs[[i]]$qx[Lifetabs[[i]]$Year==j]))
  }
  Lifetabs_duplicate[[i]]$lx_1bn<-Life_recalc
}

Lifetabs_duplicate2<-ldply(Lifetabs_duplicate, data.frame)

for(i in unique(Ladies$Year)){
  Ladies_recalc$lx_1bn[Ladies_recalc$Year==i]<-new_lx(Ladies_recalc$qx[Ladies_recalc$Year==i])
}

for(i in unique(Gents$Year)){
  Gents_recalc$lx_1bn[Gents_recalc$Year==i]<-new_lx(Gents_recalc$qx[Gents_recalc$Year==i])
}


########################################################################

## Reproduces Figures in Dong et al. in order, with countering plots of the same data
## Some figures are reproduced later, in parallel to our own plots

########################################################################

## Dong et al. Figure 1a

################################################################

par(mfrow = c(1,2))

plot(Gents$Year[Gents$Age==0],Gents$ex[Gents$Age==0], 
     xlab  = "Year", ylab = "Life expectancy at birth (years)",
     type = "l", col = "blue", lwd = 2, ylim = c(25,85))
points(Ladies$Year[Ladies$Age==0],Ladies$ex[Ladies$Age==0],  type = "l", col = "red", lwd = 2)

## makes a counterpoint to 1a: the life expectancy at age 110,
## under the unaltered life tables in the HMD.
plot(Gents$Year[Gents$Age==110],Gents$ex[Gents$Age==110], 
     xlab  = "Year", ylab = "Life expectancy at age 110 (years)",
     type = "l", col = "blue", lwd = 2)
points(Ladies$Year[Ladies$Age==110],Ladies$ex[Ladies$Age==110],  type = "l", col = "red", lwd = 2)


################################################################

## Dong et al. Figure 1b

################################################################

par(mfrow = c(1,3))
## plots figure 1b, with the interesting colour scheme and the raw variation

plot(log10(Ladies_post1900$Lx[Ladies_post1900$Age==70])~Ladies_post1900$Year[Ladies_post1900$Age==70], 
     type = "l", ylim = c(-1,5), xlab  ="Year", ylab = "log10 survivorship", main = "Female")

for(i in c(80,90,100,105,110)){
  points(log10(Ladies_post1900$Lx[Ladies_post1900$Age==i])~Ladies_post1900$Year[Ladies_post1900$Age==i], 
         type = "l", col = rgb(1,1-(i/110),0,1))
}

## as a counterpoint, includes figure 1b since records began in 1816 as a second column

col_vec<-c("black", "darkblue","green", "orange","darkorange", "red")
plot(c(0,0), type = "l", ylim = c(0,5), xlim = c(1815, 2017), 
     xlab  ="Year", ylab = "log10 survivorship", main = "Female, zero-rounded version")

for(i in c(1:6)){
  logvals<-log10(Ladies_post1900$Lx[Ladies_post1900$Age==c(70,80,90,100,105,110)[i]])
  logvals[logvals==-Inf]<-NA
  reg_model<-lm(logvals~Ladies_post1900$Year[Ladies_post1900$Age==i]) 
  abline(reg_model, col = col_vec[[i]])
  
  points(logvals~Ladies_post1900$Year[Ladies_post1900$Age==i], 
         type = "l", col = col_vec[i])
}


## Generates the same, using the uncensored data

plot(c(0,0), type = "l", ylim = c(0,5), xlim = c(1815, 2017),
     xlab  ="Year", ylab = "log10 survivorship", main = "Female, uncensored")

for(i in c(70,80,90,100,105,110)){
  logvals<-log10(Ladies_post1900$lx[Ladies_post1900$Age==i])
  logvals[logvals==-Inf]<-NA
  reg_model<-lm(logvals~Ladies_post1900$Year[Ladies_post1900$Age==i]) 
  abline(reg_model, col = rgb(1,1-(i/110),0,1))
  logvals<-log10(Ladies$Lx[Ladies$Age==i])
  logvals[logvals==-Inf]<-NA
  points(logvals~Ladies$Year[Ladies$Age==i], 
         type = "l", col = rgb((i/110),1-(i/110),0,1))
}

abline(v = 1900, lty = 2)
abline(v = 1990, lty = 2)

################################################################

## Dong et al. Figure 1c reproduced in text (Fig. 2d) and below

################################################################

## Dong et al. fig. 1d

################################################################

## calculates and plots the ages with the greatest gain in life expectancy,
## Vis. Dong et al. Fig. 1D

## for each year 1918 onward, finds the age with the 
## max rate of change from log-linear model

peak_vec_ladies<-NULL
peak_vec_ladies2<-NULL
peak_vec_gents<-NULL
peak_vec_gents2<-NULL
## gets the slope of a line from j-100th year to jth year, for each age
for(j in 1918:2014){
  vec1<-NULL
  vec2<-NULL
  vec3<-NULL
  vec4<-NULL
  for(i in 1:110){
    logvals<-log(Ladies_recalc$lx_1bn[which(Ladies_recalc$Age==i & Ladies_recalc$Year %in% c((j-100):j))])
    logvals[logvals==-Inf]<-NA
    reg_model<-lm(logvals~c((j-100):j)) 
    vec1[[i]]<-reg_model$coefficients[[2]]
    ## calculates slope vis Dong et al.
    logvals<-log(Ladies$lx[which(Ladies$Age==i & Ladies$Year %in% c((j-100):j))])
    logvals[logvals==-Inf]<-0
    logvals[is.na(logvals)]<-0
    reg_model<-lm(logvals~c((j-100):j)) 
    vec2[[i]]<-reg_model$coefficients[[2]]
    
    logvals<-log(Gents_recalc$lx_1bn[which(Gents_recalc$Age==i & Gents_recalc$Year %in% c((j-100):j))])
    logvals[logvals==-Inf]<-NA
    reg_model<-lm(logvals~c((j-100):j)) 
    vec3[[i]]<-reg_model$coefficients[[2]]
    ## calculates slope vis Dong et al.
    logvals<-log(Gents$lx[which(Gents$Age==i & Gents$Year %in% c((j-100):j))])
    logvals[logvals==-Inf]<-0
    logvals[is.na(logvals)]<-0
    reg_model<-lm(logvals~c((j-100):j)) 
    vec4[[i]]<-reg_model$coefficients[[2]]
  }
  peak_vec_ladies<-c(peak_vec_ladies,mean(which(vec1==max(vec1))))
  peak_vec_ladies2<-c(peak_vec_ladies2,mean(which(vec2==max(vec2))))
  peak_vec_gents<-c(peak_vec_gents,mean(which(vec3==max(vec3))))
  peak_vec_gents2<-c(peak_vec_gents2,mean(which(vec4==max(vec4))))
  
}

plot(peak_vec_ladies2~seq(1918,2014),
     ylim = c(84,110), type = "l", col = "blue", lwd = 2,
     xlab  = "Year", ylab = "Age with greatest gain (years)", lty = 2)
points(peak_vec_ladies~seq(1918,2014), type = "l", col = "blue", lwd = 3)
points(peak_vec_gents2~seq(1918,2014), type = "l", lty = 2, col = "red")
points(peak_vec_gents~seq(1918,2014), type = "l", col = "red", lwd = 3)

## returns a vector of the youngest age rounded to zero, by year
points(lapply(seq(1918,2014), function(i) which(log(Ladies$lx[Ladies$Year==i])<1)[[1]]), type = "l")

## dotted lines indicate Dong et al's values, solid lines indicate actual values, which cannot exceed 110.


################################################################

## Dong et al. Fig. 2

################################################################

## Uses the data from the IDL, downloaded 10 Oct 2016

################################################################

## Preprocess Dong et al. Fig 2 data

par(mfrow = c(1,1))

## excludes all other countries except France, Japan, US and UK 
Dong_countries<-c("USA","JPN","GBR","FRA")
Dong_YOD<-YOD[Upper_obs$Country.of.death %in% Dong_countries]
Dong_YOB<-YOB[Upper_obs$Country.of.death %in% Dong_countries]
Dong_Age<-Upper_obs$Age..years.[Upper_obs$Country.of.death %in% Dong_countries]

plot(jitter(Dong_YOD),
     jitter(Dong_Age),
     pch = 16, col = rgb(0,0,0,0.2), ylab = "Age at Death (Years)", xlab = "Year of Death", 
     main = "All IDL records; 4 countries")
points(Max_Dong_AAD, col = "red", cex = 1.5)

## repeats, using just the maximum longevity records for each year. 
Max_Dong_AAD<-aggregate(Dong_Age,by = list(Dong_YOD), max)
Max_Dong_AAD_2<-aggregate(Dong_Age,by = list(Dong_YOB), max)

## fits a cubic spline, as per Fig. 2b
Dong_SS1<-smooth.spline(Max_Dong_AAD, cv = T)

## adds the upper records used by Dong et al. in red circles
points(Max_Dong_AAD, col = "red", cex = 2)

## fits linear models for each required set of points
Dong_pre95<-lm(Max_Dong_AAD[Max_Dong_AAD$Group.1<1995,]$x~Max_Dong_AAD[Max_Dong_AAD$Group.1<1995,]$Group.1)
Dong_post95<-lm(Max_Dong_AAD[Max_Dong_AAD$Group.1>=1995,]$x~Max_Dong_AAD[Max_Dong_AAD$Group.1>=1995,]$Group.1)

## and generates 95% CI
Dong_pre95_CI<-predict(Dong_pre95,interval = c("confidence"),level = 0.95)
Dong_post95_CI<-predict(Dong_post95,interval = c("confidence"),level = 0.95)


####################################

## Calculates jacknife residuals of cubic spline
Dong_resid_1<-c((Dong_SS1$yin-Dong_SS1$y)/(1-Dong_SS1$lev)) 
## gets standard deviation
Dong_SD_1<-sqrt(var(Dong_resid_1))
## returns the upper and lower CI bands 
upperCI_Dong1<-c(Dong_SS1$y+(2*Dong_SD_1*sqrt(Dong_SS1$lev)))
lowerCI_Dong1<-c(Dong_SS1$y-(2*Dong_SD_1*sqrt(Dong_SS1$lev)))

## also fits an np regression
require(np)
Dong_np1<-npreg(Max_Dong_AAD$Group.1,Max_Dong_AAD$x)
plot(Dong_np1, plot.errors.method="bootstrap")

## Re-does this model, but with 2003 onward excluded (these years exclude 2 of the 4 populations)

Dong_YOB2<-YOB[YOD %in% c(1990:2003)]
Dong_Age2<-Dong_Age[YOD %in% c(1990:2003)]
Dong_YOD2<-YOD[YOD %in% c(1990:2003)]

## repeats, using just the maximum longevity records for each year. 
Max_Dong_AAD_lim<-aggregate(Dong_Age2,by = list(Dong_YOD2), max, na.rm = T)

## fits a cubic spline, as per Fig. 2b
Dong_SS_lim<-smooth.spline(Max_Dong_AAD_lim, cv = T)

## Calculates jacknife residuals of cubic spline
Dong_resid_lim<-c((Dong_SS_lim$yin-Dong_SS_lim$y)/(1-Dong_SS_lim$lev)) 
## gets standard deviation
Dong_SD_lim<-sqrt(var(Dong_resid_1))
## returns the upper and lower CI bands 
upperCI_Dong_lim<-c(Dong_SS_lim$y+(2*Dong_SD_lim*sqrt(Dong_SS_lim$lev)))
lowerCI_Dong_lim<-c(Dong_SS_lim$y-(2*Dong_SD_lim*sqrt(Dong_SS_lim$lev)))


####################################

## compares the broken-stick piecewise regression in fig. 2a and S6 to a single linear model. 

## calculates the MSE of both broken-stick models and a single linear model
for(i in 1990:2005){
  bs_mod<-lm(Max_Dong_AAD$x~Max_Dong_AAD$Group.1*(Max_Dong_AAD$Group.1<i)+Max_Dong_AAD$Group.1*(Max_Dong_AAD$Group.1>=i))
  print(summary(bs_mod)[i])
}
bs_mod<-lm(Max_Dong_AAD$x~Max_Dong_AAD$Group.1*(Max_Dong_AAD$Group.1<1995)+Max_Dong_AAD$Group.1*(Max_Dong_AAD$Group.1>=1995))
unbroken_mod<-lm(Max_Dong_AAD$x~Max_Dong_AAD$Group.1)

## prints the MSE of each model
summary(bs_mod)[6]
summary(unbroken_mod)[6]
## the AIC and BIC
AIC(bs_mod)
AIC(unbroken_mod)
## there is a ~30% chance that the linear model fits better. 
exp((143.6636-146.1678)/2)

################################################################

## Dong et al. Figure 2a, plus 95% CI

################################################################

plot(Max_Dong_AAD[Max_Dong_AAD$Group.1<1995,], 
     pch = 16, xlim = c(1965,2007), ylim = c(109,123), col = "blue",
     xlab = "Year",
     ylab = "MRAD (Years)")
points(Max_Dong_AAD[Max_Dong_AAD$Group.1>=1995,], pch = 16,col = "orange")

## adds the linear regression, with 95% CI this time
points(Dong_pre95_CI[,1]~Max_Dong_AAD[Max_Dong_AAD$Group.1<1995,1], type = "l", col = "blue", lty = 1, lwd = 2)
points(Dong_pre95_CI[,2]~Max_Dong_AAD[Max_Dong_AAD$Group.1<1995,1], type = "l", col = "blue", lty = 2, lwd = 2)
points(Dong_pre95_CI[,3]~Max_Dong_AAD[Max_Dong_AAD$Group.1<1995,1], type = "l", col = "blue", lty = 2, lwd = 2)

## adds the linear regression, with 95% CI this time
points(Dong_post95_CI[,1]~Max_Dong_AAD[Max_Dong_AAD$Group.1>=1995,1], type = "l", col = "orange", lty = 1, lwd = 2)
points(Dong_post95_CI[,2]~Max_Dong_AAD[Max_Dong_AAD$Group.1>=1995,1], type = "l", col = "orange", lty = 2, lwd = 2)
points(Dong_post95_CI[,3]~Max_Dong_AAD[Max_Dong_AAD$Group.1>=1995,1], type = "l", col = "orange", lty = 2, lwd = 2)

text(x= 1980, y = 118, labels = c("p < 0.0001"))
text(x= 2005, y = 118, labels = c("p = 0.27"))


################################################################

## Dong et al. Fig. 2b

################################################################

## plots changes in the first, second etc. ranked ages at death
Dong_df<-cbind(Dong_YOD,Dong_Age, Dong_YOB)
Dong_df<-Dong_df[order(Dong_df[,2]),]

topdeaths_list<-NULL

for(i in 1:5){
  ## repeats, using just the maximum longevity records for each year. 
  Dong_AAD_rm<-Dong_df[!duplicated(Dong_df[,1], fromLast = T),]
  
  ## fits a cubic spline, as per Fig. 2b
  Dong_SS_x<-smooth.spline(Dong_AAD_rm[,c(1:2)], cv = T)
  ## Calculates jacknife residuals of cubic spline
  Dong_resid_x<-c((Dong_SS1$yin-Dong_SS1$y)/(1-Dong_SS1$lev)) 
  ## gets standard deviation
  Dong_SD_x<-sqrt(var(Dong_resid_x))
  ## returns the upper and lower CI bands 
  upperCI_Dongx<-c(Dong_SS_x$y+(2*Dong_SD_x*sqrt(Dong_SS_x$lev)))
  lowerCI_Dongx<-c(Dong_SS_x$y-(2*Dong_SD_x*sqrt(Dong_SS_x$lev)))
  
  topdeaths_list[[i]]<-merge(data.frame(rep(i, times = length(Dong_SS_x$x)),
                                        Dong_SS_x$x,Dong_SS_x$y,upperCI_Dongx,lowerCI_Dongx),Dong_AAD_rm, by.x = 2, by.y = 1, all = T)
  ## removes the previous record holders, repeats
  Dong_df<-Dong_df[duplicated(Dong_df[,1], fromLast = T),]
}


plot(topdeaths_list[[1]]$Dong_Age~topdeaths_list[[1]][,1], xlim = c(1965,2007), ylim = c(109,123), 
     ylab = "Reported age at death (Years)", xlab = "Year of Death", col = "red", pch = 16)
points(topdeaths_list[[1]]$Dong_SS_x.y~topdeaths_list[[1]][,1], type = "l", lty = 1, lwd =3,col = "red")


points(topdeaths_list[[2]]$Dong_SS_x.y~topdeaths_list[[2]][,1], 
       type = "l", lty = 1, lwd =3,col = "yellow")
points(topdeaths_list[[3]]$Dong_SS_x.y~topdeaths_list[[3]][,1], 
       type = "l", lty = 1, lwd =3,col = "green")
points(topdeaths_list[[4]]$Dong_SS_x.y~topdeaths_list[[4]][,1], 
       type = "l", lty = 1, lwd =3,col = "blue")
points(topdeaths_list[[5]]$Dong_SS_x.y~topdeaths_list[[5]][,1], 
       type = "l", lty = 1, lwd =3,col = "purple")

## adds the significance of each nonlinear trend using an npsigtest
for(i in 1:5){print(npsigtest(topdeaths_list[[i]]$Dong_SS_x.y~topdeaths_list[[i]][,1])$P)}
text(1970,114,c("p > 0.05"))

################################################################

## Dong et al. figure 2c; with counterpoint plotted by year of birth

################################################################

par(mfrow = c(1,2))

Mean_AAD_Dong<-aggregate(Dong_Age, by = list(Dong_YOD), mean)

## fits smoothed spline, without cv (Dong's approach)
Dong_SS2<-smooth.spline(Mean_AAD_Dong, cv = F)

## Calculates jacknife residuals of cubic spline
Dong_resid_2<-c((Dong_SS2$yin-Dong_SS2$y)/(1-Dong_SS2$lev)) 
## gets standard deviation
Dong_SD_2<-sqrt(var(Dong_resid_2))
## returns the upper and lower CI bands 
upperCI_Dong2<-c(Dong_SS2$y+(2*Dong_SD_2*sqrt(Dong_SS2$lev)))
lowerCI_Dong2<-c(Dong_SS2$y-(2*Dong_SD_2*sqrt(Dong_SS2$lev)))

## fits smoothed spline, with cv (My approach)
Dong_SS3<-smooth.spline(Mean_AAD_Dong, cv = T)

## Calculates jacknife residuals of cubic spline
Dong_resid_3<-c((Dong_SS3$yin-Dong_SS3$y)/(1-Dong_SS3$lev)) 
## gets standard deviation
Dong_SD_3<-sqrt(var(Dong_resid_3))
## returns the upper and lower CI bands 
upperCI_Dong3<-c(Dong_SS3$y+(2*Dong_SD_3*sqrt(Dong_SS3$lev)))
lowerCI_Dong3<-c(Dong_SS3$y-(2*Dong_SD_3*sqrt(Dong_SS3$lev)))


plot(Mean_AAD_Dong, pch = 16, ylim = c(110, 112), 
     xlab = "Year of Death", ylab = "Annual average age at death (Years)")

points(Dong_SS2, type = "l")
points(lowerCI_Dong2~Dong_SS2$x, type = "l",lty = 2)
points(upperCI_Dong2~Dong_SS2$x, type = "l", lty = 2)

## assesses the significance of this trend using npreg
npsigtest(Mean_AAD_Dong$Group.1,Mean_AAD_Dong$x)

################################################################

## Fits data by year of birth instead for 2c

Mean_AAD_Dong<-aggregate(Dong_Age, by = list(Dong_YOB), mean)


## fits smoothed spline, without cv (Dong's approach)
Dong_SS4<-smooth.spline(Mean_AAD_Dong, cv = F)

## Calculates jacknife residuals of cubic spline
Dong_resid_4<-c((Dong_SS4$yin-Dong_SS4$y)/(1-Dong_SS4$lev)) 
## gets standard deviation
Dong_SD_4<-sqrt(var(Dong_resid_4))
## returns the upper and lower CI bands 
upperCI_Dong4<-c(Dong_SS4$y+(2*Dong_SD_4*sqrt(Dong_SS4$lev)))
lowerCI_Dong4<-c(Dong_SS4$y-(2*Dong_SD_4*sqrt(Dong_SS4$lev)))

## fits smoothed spline, with cv (My approach)
Dong_SS5<-smooth.spline(Mean_AAD_Dong, cv = T)

## Calculates jacknife residuals of cubic spline
Dong_resid_5<-c((Dong_SS5$yin-Dong_SS5$y)/(1-Dong_SS3$lev)) 
## gets standard deviation
Dong_SD_5<-sqrt(var(Dong_resid_5))
## returns the upper and lower CI bands 
upperCI_Dong5<-c(Dong_SS5$y+(2*Dong_SD_5*sqrt(Dong_SS5$lev)))
lowerCI_Dong5<-c(Dong_SS5$y-(2*Dong_SD_5*sqrt(Dong_SS5$lev)))


plot(Mean_AAD_Dong, pch = 16, ylim = c(110, 112.5), 
     xlab = "Year of Birth", ylab = "Annual average age at death (Years)")

points(Dong_SS4, type = "l")
points(lowerCI_Dong4~Dong_SS4$x, type = "l",lty = 2)
points(upperCI_Dong4~Dong_SS4$x, type = "l", lty = 2)

## assesses the significance of this trend using npreg
npsigtest(Mean_AAD_Dong$Group.1,Mean_AAD_Dong$x)
text(1890,112,"p=0.1")


#####################

## Fig. 2c with all data

alldata_AAD<-aggregate(Upper_obs$Age..years., by = list(YOB), mean)

## fits smoothed spline, without cv (Dong's approach)
alldata_SS2<-smooth.spline(alldata_AAD, cv = F)

## Calculates jacknife residuals of cubic spline
alldata_resid_2<-c((alldata_SS2$yin-alldata_SS2$y)/(1-alldata_SS2$lev)) 
## gets standard deviation
alldata_SD_2<-sqrt(var(alldata_resid_2))
## returns the upper and lower CI bands 
upperCI_alldata2<-c(alldata_SS2$y+(2*alldata_SD_2*sqrt(alldata_SS2$lev)))
lowerCI_alldata2<-c(alldata_SS2$y-(2*alldata_SD_2*sqrt(alldata_SS2$lev)))

## fits smoothed spline, with cv (My approach)
alldata_SS3<-smooth.spline(alldata_AAD, cv = T)

## Calculates jacknife residuals of cubic spline
alldata_resid_3<-c((alldata_SS3$yin-alldata_SS3$y)/(1-alldata_SS3$lev)) 
## gets standard deviation
alldata_SD_3<-sqrt(var(alldata_resid_3))
## returns the upper and lower CI bands 
upperCI_alldata3<-c(alldata_SS3$y+(2*alldata_SD_3*sqrt(alldata_SS3$lev)))
lowerCI_alldata3<-c(alldata_SS3$y-(2*alldata_SD_3*sqrt(alldata_SS3$lev)))

plot(alldata_AAD, pch = 16, ylim = c(110, 112))

points(alldata_SS2, type = "l")
points(lowerCI_alldata2~alldata_SS2$x, type = "l",lty = 2)
points(upperCI_alldata2~alldata_SS2$x, type = "l", lty = 2)

## adds the smoothed spline, with 95% CI, for cv spline
points(alldata_SS3, type = "l", col = "red", lwd = 2)
points(lowerCI_alldata3~alldata_SS3$x, type = "l", col = "red", lty = 2)
points(upperCI_alldata3~alldata_SS3$x, type = "l", col = "red", lty = 2)

## assesses the significance of this trend using npreg
npsigtest(alldata_AAD$Group.1,alldata_AAD$x)

########################################################################

## Dong et al. Figure S6

########################################################################

par(mfrow = c(2,2))

## removes the single row with junk in it
Upper_obs_GRG<-Upper_obs_GRG[!is.na(Upper_obs_GRG$Years),]
## replaces living people's date of death with NA
Upper_obs_GRG$Died[as.character(Upper_obs_GRG$Died)==""]<-NA

GRG_Born<-as.numeric(unlist(lapply(strsplit(as.character(Upper_obs_GRG$Born), split = ", "),tail,1)))
GRG_Died<-as.numeric(lapply(strsplit(as.character(Upper_obs_GRG$Died), split = ", "),tail,1))

Upper_obs_GRG$Born<-as.character(Upper_obs_GRG$Born)

Upper_obs_GRG$Born<-gsub("June ","Jun. ",Upper_obs_GRG$Born)
Upper_obs_GRG$Born<-gsub("July ","Jul. ",Upper_obs_GRG$Born)
Upper_obs_GRG$Born<-gsub("May ","May. ",Upper_obs_GRG$Born)
Upper_obs_GRG$Born<-gsub("Sept. ","Sep. ",Upper_obs_GRG$Born)
Upper_obs_GRG$Born<-gsub("Sep ","Sep. ",Upper_obs_GRG$Born)

## adds a zero to certain dates, i.e. "Jan. 1," becomes "Jan. 01," to pass as.Date
fixdates<-Upper_obs_GRG$Born[grep(" [1:9],", Upper_obs_GRG$Born)]
fixdates<-gsub("\\. ","\\. 0",fixdates)
Upper_obs_GRG$Born[grep(" [1:9],", Upper_obs_GRG$Born)]<-fixdates

GRG_Born_day<-as.Date(Upper_obs_GRG$Born, format = "%b. %d, %Y")

AAD_GRG<-Upper_obs_GRG$Years+c(Upper_obs_GRG$Days/365.25)

## Plots Dong et al's figure S6,
## erroneously using the age at death of the oldest living individual
## and strangely truncated
plot(as.Date(Upper_obs_GRG_records$V5,  format = "%b. %d, %Y"),
     as.numeric(as.character(Upper_obs_GRG_records$V6)), 
     pch = 16,
     col = c(rep("blue", times = 28), rep("orange", times = 40)), 
     xlab = "MRAD from GRG", ylab = "Year")

## Fits a linear regression to the 1972-1994 period quoted in the paper.
GRG_oldest_person<-data.frame(as.Date(Upper_obs_GRG_records$V5,  format = "%b. %d, %Y"),
                              as.numeric(as.character(Upper_obs_GRG_records$V6)))
GRG_incline<-lm(GRG_oldest_person[c(13:28),2]~GRG_oldest_person[c(13:28),1])
predict(GRG_incline)
points(as.Date(Upper_obs_GRG_records$V5,  format = "%b. %d, %Y")[c(13,28)], c(111.0798,114.0224),
       type = "l", lwd = 4)

## p<0.0005; 
cor.test(GRG_oldest_person[c(13:28),2],as.numeric(GRG_oldest_person[c(13:28),1]))

## Does the same for the 1995: present
GRG_incline<-lm(GRG_oldest_person[c(29:56),2]~GRG_oldest_person[c(29:56),1])
predict(GRG_incline)
points(as.Date(Upper_obs_GRG_records$V5,  format = "%b. %d, %Y")[c(29,56)], c(116.4924,114.6118),
       type = "l", lwd = 4)

## NS for 1995-present
cor.test(GRG_oldest_person[c(29:56),2],as.numeric(GRG_oldest_person[c(29:56),1]))


## Re-plots figure S6 with all recorded maximum ages at death
plot(aggregate(AAD_GRG, by = list(GRG_Died), max), pch = 16, xlim = c(1950,2016),
     xlab = "Year", ylab = "MRAD from GRG")
## adds a smoothed spline rather than a chosen inflection point, seems to support Dong et al
points(smooth.spline(aggregate(AAD_GRG, by = list(GRG_Died), max)), type = "l")
## Raw data does not match. No gap 1989-95, many data points missing in Dong et al.
## The quoted data in the description, 1972-2016, 
## does not even match the x-axis in the paper. 
abline(v = 1988.5, lty = 3)
abline(v = 1996.5, lty = 3)


## Fits a linear regression to the 1972-1994 period quoted in the paper.
GRG_incline<-aggregate(AAD_GRG[GRG_Died %in% c(1972:1994)], by = list(GRG_Died[GRG_Died%in% c(1972:1994)]), max)
points(predict(lm(GRG_incline$x~GRG_incline$Group.1))~c(1972:1994), 
       type = "l", lwd = 4, col = "red", lty = 2)
cor.test(GRG_incline$Group.1,GRG_incline$x)
## not even close to quoted coefficent

## Fits a linear regression to the 1995-2015 period quoted in the paper.
GRG_decline<-aggregate(AAD_GRG[GRG_Died>=1995], by = list(GRG_Died[GRG_Died>=1995]), max)
points(predict(lm(GRG_decline$x~GRG_decline$Group.1))~c(1995:2014), 
       type = "l", lwd = 4, col = "red", lty = 2)
cor.test(GRG_decline$Group.1,GRG_decline$x)

## Gets MSE of broken-stick model and simple linear model
mean(lm(GRG_decline$x~GRG_decline$Group.1)$residuals^2)

## Plots again, with Jeanne Clement removed

## Re-plots figure S6 with all recorded maximum ages at death
plot(aggregate(AAD_GRG, by = list(GRG_Died), max), pch = 16, xlim = c(1950,2016),
     xlab = "Year", ylab = "MRAD from GRG")
## adds a smoothed spline rather than a chosen inflection point, seems to support Dong et al
points(smooth.spline(aggregate(AAD_GRG, by = list(GRG_Died), max)), type = "l")
## Raw data does not match. No gap 1989-95, many data points missing in Dong et al.
## The quoted data in the description, 1972-2016, 
## does not even match the x-axis in the paper. 
abline(v = 1988.5, lty = 3)
abline(v = 1996.5, lty = 3)

points(aggregate(AAD_GRG, by = list(GRG_Died), max)[42,], pch = 1, col = "red", cex = 2)
points(aggregate(AAD_GRG, by = list(GRG_Died), max)[42,], pch = 16, col = "red")

## Fits a linear regression to the 1972-1994 period quoted in the paper.
GRG_incline<-aggregate(AAD_GRG[GRG_Died %in% c(1972:1994)], by = list(GRG_Died[GRG_Died%in% c(1972:1994)]), max)
points(predict(lm(GRG_incline$x~GRG_incline$Group.1))~c(1972:1994), 
       type = "l", lwd = 4, col = "red", lty = 2)
cor.test(GRG_incline$Group.1,GRG_incline$x)
## not even close to quoted coefficent

## Fits the NS linear regression, removing JC alone
GRG_decline<-aggregate(AAD_GRG[GRG_Died %in% c(1995, 1996, 1998:2014)], 
                       by = list(GRG_Died[GRG_Died %in% c(1995, 1996, 1998:2014)]), max)
points(predict(lm(GRG_decline$x~GRG_decline$Group.1))~c(1995, 1996, 1998:2014), 
       type = "l", lwd = 4, col = "red", lty = 2)
cor.test(GRG_decline$Group.1,GRG_decline$x)


## Re-plots figure S6, by date of birth
plot(aggregate(AAD_GRG, by = list(GRG_Born), max), pch = 16, xlab = "Year of Birth", ylab = "MRAD from GRG")
## adds a smoothed spline rather than a chosen inflection point
points(smooth.spline(aggregate(AAD_GRG, by = list(GRG_Born), max)), type = "l")
## adds the age it is impossible to be
points(c(1920,1880),c(96,136), type = "l", lwd = 3, col = "orange")


par(mfrow = c(1,1))


################################################################
################################################################

## Data Analysis for Dong et al. response

################################################################
################################################################


######################################################

## Gets data on mortality from 241 populations in the UN World Populations Prospects 2015 revision

######################################################

data(mxM)
data(mxF)

## population sizes (estimates total life-years in db)
data(pop)
sum(unlist(pop[pop$name=="World",-c(1:2)]))*5
## 333 billion life-years of data
rm(pop)

Lifetabs_UN_fem<-NULL
Lifetabs_UN_hom<-NULL

## for each population-year, generates a life table.
for(i in 1:length(unique(mxM$country_code))){
  
  Subset_frame<-mxM[mxM$country_code==unique(mxM$country_code)[i],]
  Lifetab_sublist<-NULL
  
  if("100+" %in% as.character(Subset_frame$age)){
    Subset_frame$age<-gsub("100\\+", "100",Subset_frame$age)
  }
  
  ## if there are more than 22 rows, trims to age 100
  if(nrow(Subset_frame)>22){Subset_frame<-Subset_frame[c(1:22),]}
  
  ## generates the pooled age period sizes
  NS_vals<-c(diff(as.numeric(as.character(Subset_frame$age))),5)
  
  for(j in 4:ncol(Subset_frame)){
    Lifetab_sublist[[j]]<-data.frame(Subset_frame[,1:3],
                                     Year = rep(as.numeric(tail(strsplit(colnames(Subset_frame)[[j]], 
                                                                         split = "-")[[1]][[1]])),
                                                times = nrow(Subset_frame)),
                                     Sex = rep("male", times = nrow(Subset_frame)),
                                     lifetable(as.numeric(as.character(Subset_frame[,j])),
                                               ns = NS_vals))
  }
  Lifetabs_UN_hom[[i]]<-ldply(Lifetab_sublist, data.frame)
  print(i)
}
beep()
Lifetabs_UN_hom<-ldply(Lifetabs_UN_hom, data.frame)


## for each population-year, generates a life table.
for(i in 1:length(unique(mxF$country_code))){
  
  Subset_frame<-mxF[mxF$country_code==unique(mxF$country_code)[i],]
  Lifetab_sublist<-NULL
  
  if("100+" %in% as.character(Subset_frame$age)){
    Subset_frame$age<-gsub("100\\+", "100",Subset_frame$age)
  }
  
  ## if there are more than 22 rows, trims to age 100
  if(nrow(Subset_frame)>22){Subset_frame<-Subset_frame[c(1:22),]}
  
  ## generates the pooled age period sizes
  NS_vals<-c(diff(as.numeric(as.character(Subset_frame$age))),5)
  
  if(sum(is.na(NS_vals))>0){
    print(NS_vals)
    print(Subset_frame[,3])}
  
  for(j in 4:ncol(Subset_frame)){
    Lifetab_sublist[[j]]<-data.frame(Subset_frame[,1:3],
                                     Year = rep(as.numeric(tail(strsplit(colnames(Subset_frame)[[j]], 
                                                                         split = "-")[[1]][[1]])),
                                                times = nrow(Subset_frame)),
                                     Sex = rep("female", times = nrow(Subset_frame)),
                                     lifetable(as.numeric(as.character(Subset_frame[,j])),
                                               ns = NS_vals))
    
  }
  Lifetabs_UN_fem[[i]]<-ldply(Lifetab_sublist, data.frame)
  print(i)
}
beep()
Lifetabs_UN_fem<-ldply(Lifetabs_UN_fem, data.frame)

## combines lists 
Lifetabs_UN<-ldply(list(Lifetabs_UN_fem,Lifetabs_UN_hom), data.frame)

## removes spurious qx>1 values
Lifetabs_UN$qx[Lifetabs_UN$qx>1]<-1

## fixes age vector as numeric
Lifetabs_UN$age<-as.numeric(as.character(trimws(Lifetabs_UN$age)))


######################################################################

## estimates the maximum Survivable age under each historic
## population in the HMD database

MSA_R<-NULL

MSA<-NULL
lx_threshold<-NULL
lx_threshold_1bn<-NULL

for(i in 1:length(Lifetabs)){
  
  for(j in 1:length(unique(Lifetabs[[i]]$Year))){
    x<-Lifetabs[[i]][Lifetabs[[i]]$Year==(unique(Lifetabs[[i]]$Year)[j]),]
    if(sum(!is.na(x$qx))>20){
      ages<-x$Age[x$Age %in% c(15:95)]
      probs<-x$qx[x$Age %in% c(15:95)]
      ## removes trivial qx=1 values
      ages<-ages[probs!=1]
      probs<-probs[probs!=1]
      ## if there are zero mortalities at any age, drops from the regression
      ages<-ages[probs!=0]
      probs<-log(probs[probs!=0])
      x2<-lm(probs~ages)
      ## return the year, intercept, and the standard error for the intercept
      MSA<-rbind(MSA,c(unique(Lifetabs[[i]]$Year)[j],
                       -x2$coefficients[1]/x2$coefficients[2],
                       mean(x2$residuals^2)))
      
      ## calculates the age where lx falls
      ## below 1 in 10 million, and 1 in 1 billion, using projected
      ## qx values
      ## 1 in 10 million
      x2<-lm(probs~ages)
      ## converts back to probabilities, keeping linear model predictions
      new_aged<-2^predict(x2, newdata = data.frame(ages = c(0:150)))
      ## finds when lx falls below 1 in 100 million
      lx_threshold<-c(lx_threshold,which(new_lx(new_aged)<10)[[1]])
      ## 1 in 1 billion
      lx_threshold_1bn<-c(lx_threshold_1bn,which(new_lx(new_aged)<1)[[1]])
      
      MSA_R<-c(MSA_R,cor.test(ages, probs)$estimate)
    }
    
    if(sum(!is.na(x$qx))<=20){
      MSA<-rbind(MSA, c(unique(Lifetabs[[i]]$Year)[j], NA, NA))
      lx_threshold<-c(NA,lx_threshold)
      lx_threshold_1bn<-c(NA,lx_threshold_1bn)
      MSA_R<-c(MSA_R,NA)
    }
  }
}

## for each year, plots the maximum Survivable age +95% CI for that year
qplot(MSA[,1],c(MSA[,2]+MSA[,3]), xlab = "Year",
      ylab = "Maximum Survivable Age", alpha = I(0))+
  geom_point(aes(MSA[,1],c(MSA[,2]+MSA[,3])), col = c("#0072B2"), alpha = I(0.3))+
  geom_smooth(aes(MSA[,1],MSA[,2]+MSA[,3]),col = "#D55E00", se = F, lty = 2)+
  geom_smooth(aes(MSA[,1],MSA[,2]), col  ="#D55E00", se = F)+
  geom_smooth(aes(MSA[,1],MSA[,2]-MSA[,3]), col  ="#D55E00", se = F, lty = 2)+
  theme_bw()


## Measures the MSA for French (female) cohort data
lx_threshold_FR<-NULL
MSAc<-NULL

for(i in Clementines$Year){
  
  x<-Clementines[Clementines$Year==i,]
  
  if(sum(!is.na(x$qx))>20){
    ages<-x$Age[x$Age %in% c(15:95)]
    probs<-x$qx[x$Age %in% c(15:95)]
    ## removes trivial qx=1 values
    ages<-ages[probs!=1]
    probs<-probs[probs!=1]
    ## if there are zero mortalities at any age, drops from the regression
    ages<-ages[probs!=0]
    probs<-log(probs[probs!=0])
    x2<-lm(probs~ages)
    ## return the year, intercept, and the standard error for the intercept
    MSAc<-rbind(MSAc,c(i,
                       -x2$coefficients[1]/x2$coefficients[2],
                       mean(x2$residuals^2)))
    
    ## calculates the age where lx falls
    ## below 1 in 10 million, and 1 in 1 billion, using projected
    ## qx values
    ## 1 in 10 million
    ## converts back to probabilities, keeping linear model predictions
    new_aged<-2^predict(x2, newdata = data.frame(ages = c(0:150)))
    ## finds when lx falls below 1 in 100 million
    lx_threshold_FR<-c(lx_threshold_FR,which(new_lx(new_aged)<10)[[1]])
  }
  
  if(sum(!is.na(x$qx))<=20){
    MSAc<-rbind(MSAc, c(i, NA, NA))
    lx_threshold_FR<-c(lx_threshold_FR,NA)
  }
}


########################################################################
########################################################################

## estimates the maximum Survivable age in each contemporary
## population

MSA_UN<-NULL
MSA_index<-paste(Lifetabs_UN$country,Lifetabs_UN$Sex,Lifetabs_UN$Year)
## removes pooled populations

for(i in 1:length(unique(MSA_index))){
  Sub_frame<-Lifetabs_UN[MSA_index==unique(MSA_index)[[i]],]
  ## if there are less than 3 NAs
  if(sum(!is.na(Sub_frame$qx))>=15){
    ages<-Sub_frame$age[Sub_frame$age %in% c(15:75)]
    probs<-Sub_frame$qx[Sub_frame$age %in% c(15:75)]
    ## removes trivial qx=1 values
    ages<-ages[probs!=1]
    probs<-probs[probs!=1]
    ## if there are zero mortalities at any age, drops from the regression
    ages<-ages[probs!=0]
    probs<-log(probs[probs!=0])
    df_vals<-data.frame(ages, probs)
    x2<-lm(probs~ages, data = df_vals)
    ## return the year, intercept, and the MSE for the model
    MSA_UN<-rbind(MSA_UN,c(Sub_frame$Year[1],
                           -x2$coefficients[1]/x2$coefficients[2],
                           mean(x2$residuals^2)))
  }
  if(sum(!is.na(Sub_frame$qx))<15){
    MSA_UN<-rbind(MSA_UN, c(Sub_frame$Year[1], NA, NA))
  }
}

## makes a like-for-like gender comparison
MSA_femme<-MSA_UN[grep("female",unique(MSA_index)),]
MSA_homme<-MSA_UN[grep(" male ",unique(MSA_index)),]


boxplot(MSA_UN[,2]~MSA_UN[,1], las = 2, 
        xlab = "", ylab = "MSA (Years)",cex.axis = 1.2, cex.lab = 1.2)
abline(v = 13.5, type = "l", lty = 3)

boxplot(MSA_femme[,2]-MSA_homme[,2]~MSA_femme[,1], las = 2, 
        xlab = "", ylab = "MSA (Years)",cex.axis = 1.2, cex.lab = 1.2)
abline(v = 13.5, type = "l", lty = 3)


################################################################
################################################################

## Figures for Dong et al. response

################################################################
################################################################

## Fig 1a. 

## plots the log-linear increase in the probability of mortality with age
## for Jeanne Clement's birth cohort. 
## includes points for her age at death, and the intercept for the MSA
df_vals<-data.frame(qx = log(Clementines$qx[Clementines$Year==1875]),
                    ages = Clementines$Age[Clementines$Year==1875])
df_vals<-df_vals[df_vals$ages %in% c(15:95),]
## gets the intercept of a log-linear model from ages 15:95
lmod_1<-lm(ages~qx,data = df_vals)
## and the properly projected linear model
lmod_2<-lm(qx~ages,data = df_vals)

predvals<-predict(lmod_1,interval = c("confidence"),level = 0.95, newdata = data.frame(qx = c(0)))
predvals<-predict(lmod_2,interval = c("confidence"),level = 0.95, newdata = data.frame(ages = c(15:150)))
## finds the maximum of 130 years, +/- 
c(15:150)[which(predvals[,1]>=0)]
c(15:150)[which(predvals[,2]>=0)]
c(15:150)[which(predvals[,3]>=0)]


par(mfrow  =c(1,2))

plot(log(Clementines$qx[Clementines$Year==1875])~Clementines$Age[Clementines$Year==1875], type = "l", 
     xlim = c(0,125),ylim = c(-5.6,0),axes = F,ylab = "log probability of death", 
     xlab = "Age (Years)", col = "red")
axis(side = 1)
axis(side = 2)
#abline(v = 109)
points(predvals[,1]~c(15:150), type = "l")
points(predvals[,2]~c(15:150), lty = 3, type ="l")
points(predvals[,3]~c(15:150), lty = 3, type ="l")
points(122.5,0, pch = 1, cex = 1)
abline(h = 0, col = "grey")

## Plots the MSA from global UN data

boxplot(MSA_UN[,2]~MSA_UN[,1], las = 2, 
        xlab = "Year", ylab = "MSA (Years)",
        cex.axis = 1.2, axes = F, pch = "-", ylim = c(80,140))
abline(v = 13.5, type = "l", lty = 3)
axis(1, at  = seq(1, 31, by  = 5), labels = seq(1950,2100, by = 25), las = 2)
axis(2)
par(mfrow  =c(1,1))


## Plots the UN data
boxplot(c(MSA_UN[,2]+MSA_UN[,3])~c(MSA_UN[,1]), xlab = "Year", ylab = "MSA", pch  = 20)

## plots the MSA across all counties in the HMD

## for each year, plots the maximum Survivable age +95% CI for that year,
## screening out the top 5th percentile for model MSE
quant_screen<-MSA[,3]<quantile(MSA[,3], 0.99, na.rm = T)

qplot(MSA[quant_screen,1],c(MSA[quant_screen,2]), xlab = "Year",
      ylab = "MSA (Years)", alpha = I(0), ylim = c(100,140))+
  geom_point(aes(MSA[quant_screen,1],c(MSA[quant_screen,2]+MSA[quant_screen,3])), col = c("#0072B2"), alpha = I(0.3))+
  theme_bw()+theme(axis.text.x = element_text(size = 15), axis.text.y = element_text(size = 15),
                   axis.title.x = element_text(size = 15),axis.title.y = element_text(size = 15))


####################################################################################

## Fig 2. 

####################################################################################

par(mfrow = c(2,2))

par(mar = c(5.1,4.1,1.1,1.1))

## Dong et al's fig 2b, without censoring and the incorrect inclusion of log(0) values.

## plots the regressions used by Dong et al.
col_vec<-c("black", "darkblue","green", "orange","darkorange", "red")

plot(c(0,0), type = "l", ylim = c(-3,5), xlim = c(1900, 2000), 
     xlab  ="Year", ylab = "log10 survivorship", main = "", axes= F)

AIC_vals<-NULL

for(i in seq(70,110)){
  logvals<-log10(Ladies_post1900$lx[Ladies_post1900$Age==i])
  logvals[logvals==-Inf]<-0
  logvals[is.na(logvals)]<-0
  reg_model<-lm(logvals~Ladies_post1900$Year[Ladies_post1900$Age==i]) 
  abline(reg_model, col = "grey")
  ## adds a marginal plot, showing the AIC of each model
  ## at each age. 
  AIC_vals<-c(AIC_vals,AIC(reg_model))
}

## adds the zero-included values at age 110, incorrectly used in regression
points(logvals[logvals==0]~c((Ladies_post1900$Year[Ladies_post1900$Age==i])[logvals==0]), 
       pch = "|")

## adds the recalculated (i.e. not rounded off) values
logvals_recalc<-log10(Ladies_recalc$lx_1bn[Ladies$Age==110]*10e-5)
points(logvals_recalc~Ladies$Year[Ladies$Age==110], pch = 16, col = "pink")
Ladies_recalc$Age[which(Ladies_recalc$lx_1bn<1000)]


## adds the raw data for age 110, and a regression for that age with 
## the zero values removed
logvals<-log10(Ladies_post1900$lx[Ladies_post1900$Age==110])
logvals[logvals==-Inf]<-NA
logvals[is.na(logvals)]<-NA
points(logvals~Ladies_post1900$Year[Ladies_post1900$Age==110], pch = 16, col = "red")


## adds color to the regressions of Dong et al
for(i in c(1:6)){
  logvals<-log10(Ladies_post1900$lx[Ladies_post1900$Age==c(70,80,90,100,105,110)[i]])
  logvals[logvals==-Inf]<-0
  logvals[is.na(logvals)]<-0
  reg_model<-lm(logvals~Ladies_post1900$Year[Ladies_post1900$Age==c(70,80,90,100,105,110)[i]]) 
  abline(reg_model, col = col_vec[i], lwd = 3)
}

axis(side = 1)
axis(side = 2)


#################################################################

## plots the difference between rounded data and actual
## probabilities of survival to each age for both sexes, 
## and the fraction of data rounded to p=0 for each sex

pct_missing<-NULL
pct_missing_gents<-NULL

for(i in 70:110){
  ## gets the percentage of data coerced to log10(0)=0
  logvals<-log10(Ladies_recalc$lx[which(Ladies_recalc$Age==i & Ladies_recalc$Year %in% 1900:1990)])
  logvals[logvals==-Inf]<-0
  logvals[is.na(logvals)]<-0
  pct_missing<-c(pct_missing,mean(logvals==0))
  
  logvals<-log10(Gents_recalc$lx[which(Gents_recalc$Age==i & Gents_recalc$Year %in% 1900:1990)])
  logvals[logvals==-Inf]<-0
  logvals[is.na(logvals)]<-0
  pct_missing_gents<-c(pct_missing_gents,mean(logvals==0))
}

Ages_both<-c(Ladies_recalc$Age[Ladies_recalc$Year %in% 1900:1990],
             Gents_recalc$Age[Gents_recalc$Year %in% 1900:1990])
pct_missing<-c(pct_missing,pct_missing_gents)

## the distribution of errors caused by rounding with age (divides by cohort size for probs)
prob_rounded<-Ladies_recalc$lx[Ladies_recalc$Year %in% 1900:1990]/100000
prob_raw<-Ladies_recalc$lx_1bn[ Ladies_recalc$Year %in% 1900:1990]/1e9
pct_change<-1-prob_raw/prob_rounded
prob_rounded<-Gents_recalc$lx[Gents_recalc$Year %in% 1900:1990]/100000
prob_raw<-Gents_recalc$lx_1bn[ Gents_recalc$Year %in% 1900:1990]/1e9
pct_change<-c(pct_change,1-prob_raw/prob_rounded)
pct_change<-abs(pct_change)*100

## plots
plot(pct_missing[1:41]*100~c(70:110), 
     type = "l", xlab = "Age (Years)", ylab = "Percentage error", 
     col = rgb(1,0,0,0.5), lwd = 3, axes = F, ylim = c(0,100), xlim = c(70,110))
points(pct_missing[42:82]*100~c(70:110), type = "l", col = rgb(0,0,1,0.5), lwd = 3)
abline(h = 0.5,  col = "darkgrey")
axis(1)
axis(2)
par(new = T)
boxplot(pct_change[Ages_both >= 70]~Ages_both[Ages_both >= 70], 
        pch  ="-", pars = list(ylim = c(0,100)), col = rgb(0,0,0,0),
        axes = F, xlab = "", ylab = "")


#################################################################

## makes a plot of the raw data used to create these regressions,
## and models fit that do not include zero-rounded data
plot(c(0,0), type = "l", ylim = c(-3,5), xlim = c(1805, 2025), 
     xlab  ="Year", ylab = "log10 survivorship", main = "", axes= F)

## includes the uncensored data, and regressions that do not include the log10(0)=0 values
col_vec<-c("black", "darkblue","green", "orange","darkorange", "red")

for(i in c(1:6)){
  logvals<-log10(Ladies_recalc$lx_1bn[Ladies_recalc$Age==c(70,80,90,100,105,110)[i]]*10e-5)
  logvals[logvals==-Inf]<-NA
  reg_model<-lm(logvals~Ladies_recalc$Year[Ladies_recalc$Age==c(70,80,90,100,105,110)[i]]) 
  # abline(reg_model, col = col_vec[i], lwd = 2)
  
  logvals<-log10(Ladies_recalc$lx_1bn[Ladies_recalc$Age==c(70,80,90,100,105,110)[i]]*10e-5)
  logvals[logvals==-Inf]<-NA
  points(logvals~Ladies$Year[Ladies$Age==c(70,80,90,100,105,110)[i]], 
         col = col_vec[i], pch = 20)
  points(logvals~Ladies$Year[Ladies$Age==c(70,80,90,100,105,110)[i]], 
         col = col_vec[i], type = "l")
  ## adds a cubic smoothed spline
  points(smooth.spline(logvals~Ladies_recalc$Year[Ladies_recalc$Age==c(70,80,90,100,105,110)[i]], cv = T, df = 10), 
         type = "l", col = "black", lwd = 2)
}


abline(v = 1900, lty = 2)
abline(v = 1990, lty = 2)


axis(side = 1)
axis(side = 2)


####################################################################################

## plots fig. 2c of Dong et al., using data with no rounding errors,
## with log(0)=0 values removed, and with dates constrained to 1900:1990

slope_vec_ladies<-NULL
slope_vec_ladies2<-NULL
slope_vec_gents<-NULL
slope_vec_gents2<-NULL

for(i in 1:110){
  logvals<-log(Ladies_recalc$lx_1bn[which(Ladies_recalc$Age==i & Ladies_recalc$Year %in% c(1900:1990))])
  logvals[logvals==-Inf]<-NA
  reg_model<-lm(logvals~c(1900:1990)) 
  slope_vec_ladies[[i]]<-reg_model$coefficients[[2]]
  ## calculates slope vis Dong et al.
  logvals<-log(Ladies$lx[which(Ladies$Age==i & Ladies$Year %in% c(1900:1990))])
  logvals[logvals==-Inf]<-0
  logvals[is.na(logvals)]<-0
  reg_model<-lm(logvals~c(1900:1990)) 
  slope_vec_ladies2[[i]]<-reg_model$coefficients[[2]]
  
  logvals<-log(Gents_recalc$lx_1bn[which(Gents_recalc$Age==i & Gents_recalc$Year %in% c(1900:1990))])
  logvals[logvals==-Inf]<-NA
  reg_model<-lm(logvals~c(1900:1990)) 
  slope_vec_gents[[i]]<-reg_model$coefficients[[2]]
  ## calculates slope vis Dong et al.
  logvals<-log(Gents$lx[which(Gents$Age==i & Gents$Year %in% c(1900:1990))])
  logvals[logvals==-Inf]<-0
  logvals[is.na(logvals)]<-0
  reg_model<-lm(logvals~c(1900:1990)) 
  slope_vec_gents2[[i]]<-reg_model$coefficients[[2]]
}

plot(slope_vec_ladies, type = "l", lwd = 2, col = "red", xlab = "Age (Years)", 
     ylab = "Rate of change singe 1900", axes = F, ylim = c(0,0.08), xlim = c(70,112))
points(slope_vec_gents, type = "l", lwd = 2, col = "blue")

points(slope_vec_ladies2, type = "l", lwd = 2, col = "red", lty=3)
points(slope_vec_gents2, type = "l", lwd = 2, col = "blue", lty = 3)

axis(1)
axis(2)

par(mar = c(5.1,4.1,4.1,2.1), mfrow = c(1,1))


#################################################################

## plots the change in MSE across different ages for 
## models with and without zero values removed, no other changes.

MSE_D<-NULL
MSE_S<-NULL
pct_missing<-NULL

for(i in 95:110){
  ## gets the AIC and MSE for Dong et al. 
  logvals<-log10(Ladies_post1900$lx[Ladies_post1900$Age==i])
  logvals[logvals==-Inf]<-0
  logvals[is.na(logvals)]<-0
  reg_model<-lm(logvals~Ladies_post1900$Year[Ladies_post1900$Age==i]) 
  pct_missing<-c(pct_missing,mean(logvals==0))
  MSE_D<-c(MSE_D,summary(reg_model)[[6]])
  
  ## gets the AIC and MSE for cleaned data
  logvals<-log10(Ladies_post1900$lx[Ladies_post1900$Age==i])
  logvals[logvals==-Inf]<-NA
  reg_model<-lm(logvals~Ladies_post1900$Year[Ladies_post1900$Age==i]) 
  MSE_S<-c(MSE_S,summary(reg_model)[[6]])
}


plot(c(MSE_D)~c(95:110), xlab = "Age (Years)",ylab = "MSE", 
     axes = F, col = "red", ylim = c(0,0.3), pch = 16)
points(c(MSE_D)~c(95:110), type ="l", col = "red")
points(c(MSE_S)~c(95:110), col = "black")
points(c(MSE_S)~c(95:110), type ="l", col = "black")

axis(side = 1)
axis(side = 2)


####################################################################################

## Fig 3. 

####################################################################################

par(mfrow = c(1,3))

par(mar = c(5.1,4.1,1.1,1.1))

########################################################################

## 3a

## recreates Dong et al. Figure 2a, with p-values and error bars

plot(Max_Dong_AAD[Max_Dong_AAD$Group.1<1995,], 
     pch = 16, xlim = c(1965,2007), ylim = c(109,122.5), col = "blue",
     xlab = "Year of Death",
     ylab = "MRAD (Years)", axes = F, cex.lab = 1.5)
points(Max_Dong_AAD[Max_Dong_AAD$Group.1>=1995,], pch = 16,col = "orange")

## adds the linear regression, with 95% CI this time
points(Dong_pre95_CI[,1]~Max_Dong_AAD[Max_Dong_AAD$Group.1<1995,1], type = "l", col = "blue", lty = 1, lwd = 2)
points(Dong_pre95_CI[,2]~Max_Dong_AAD[Max_Dong_AAD$Group.1<1995,1], type = "l", col = "blue", lty = 2, lwd = 2)
points(Dong_pre95_CI[,3]~Max_Dong_AAD[Max_Dong_AAD$Group.1<1995,1], type = "l", col = "blue", lty = 2, lwd = 2)

## adds the linear regression, with 95% CI this time
points(Dong_post95_CI[,1]~Max_Dong_AAD[Max_Dong_AAD$Group.1>=1995,1], type = "l", col = "orange", lty = 1, lwd = 2)
points(Dong_post95_CI[,2]~Max_Dong_AAD[Max_Dong_AAD$Group.1>=1995,1], type = "l", col = "orange", lty = 2, lwd = 2)
points(Dong_post95_CI[,3]~Max_Dong_AAD[Max_Dong_AAD$Group.1>=1995,1], type = "l", col = "orange", lty = 2, lwd = 2)

##  p-values. 
cor.test(Max_Dong_AAD$Group.1,Max_Dong_AAD$x)
cor.test(Max_Dong_AAD[Max_Dong_AAD$Group.1<1995,]$x,Max_Dong_AAD[Max_Dong_AAD$Group.1<1995,]$Group.1)
cor.test(Max_Dong_AAD[Max_Dong_AAD$Group.1>=1995,]$x,Max_Dong_AAD[Max_Dong_AAD$Group.1>=1995,]$Group.1)


## adds coloured points showing which data are taken from 
## of rising or falling sample sizes
points(Max_Dong_AAD[Max_Dong_AAD$Group.1 < c(1995),], col = "red", pch = 2)
points(Max_Dong_AAD[Max_Dong_AAD$Group.1 > c(2002),], col = "red", pch = 6)


## adds horizontal lines for the period each country is covered for
## France
points(c(109.2,109.2)~c(1987,2003), type = "l",lwd = 2, col = "purple")
## USA
points(c(109.6,109.6)~c(1980,2003), type = "l", lwd = 2, col = "red")
## Japan
points(c(109.4,109.4)~c(1996,2005.5), type = "l", lwd = 2, col = "darkgreen")
## UK
points(c(109,109)~c(1968,2006), type = "l", lwd = 2, col = "darkblue")

axis(1, cex.axis = 1.5)
axis(2, cex.axis  =1.5)


########################################################################

## 3b; mirrors Dong et al. 2a
## but includes data from each country individually
## and excludes incomplete years.
Each_country<-aggregate(Upper_obs$Age..years.,by = list(paste(Upper_obs$Country.of.death,YOD, sep = "_")), max, na.rm =T)
Each_country<-data.frame(Country = unlist(lapply(strsplit(Each_country$Group.1, split = "_"), head, 1)),
                         Year = unlist(lapply(strsplit(Each_country$Group.1, split = "_"), tail, 1)),
                         YOD = Each_country[,2])
Each_country[,2]<-as.numeric(as.character(Each_country[,2]))
Each_country[,3]<-as.numeric(Each_country[,3])

## Plots all data on maximum recorded age at death
plot(aggregate(Upper_obs$Age..years., 
               by = list(YOD), max, na.rm = T),
     pch = 16, xlim = c(1965,2007), ylim = c(110,116), col = "white",
     xlab = "Year of Death",
     ylab = "MRAD (Years)", axes = F, cex.lab =1.5)

## fits a smoothed spline
Country_SS_list<-smooth.spline(Each_country[Each_country[,1]=="USA",2:3])
## Calculates jacknife residuals of cubic spline
resid_1<-c((Country_SS_list$yin-Country_SS_list$y)/(1-Country_SS_list$lev)) 
## gets standard deviation
SD_1<-sqrt(var(resid_1))
## returns the upper and lower CI bands 
upperCI_Dong1<-c(Country_SS_list$y+(2*SD_1*sqrt(Country_SS_list$lev)))
lowerCI_Dong1<-c(Country_SS_list$y-(2*SD_1*sqrt(Country_SS_list$lev)))

points(Country_SS_list$x,Country_SS_list$y, type = "l", lwd = 2, col = "red")
## staggers each step plot by a small proportion of a year both ways for all 4 countries

Country_SS_list<-smooth.spline(Each_country[Each_country[,1]=="FRA",2:3])
resid_1<-c((Country_SS_list$yin-Country_SS_list$y)/(1-Country_SS_list$lev)) 
SD_1<-sqrt(var(resid_1))
upperCI_Dong1<-c(Country_SS_list$y+(2*SD_1*sqrt(Country_SS_list$lev)))
lowerCI_Dong1<-c(Country_SS_list$y-(2*SD_1*sqrt(Country_SS_list$lev)))
points(Country_SS_list$x,Country_SS_list$y, type = "l", lwd = 2, col = "purple")

Country_SS_list<-smooth.spline(Each_country[Each_country[,1]=="JPN",2:3])
resid_1<-c((Country_SS_list$yin-Country_SS_list$y)/(1-Country_SS_list$lev)) 
SD_1<-sqrt(var(resid_1))
upperCI_Dong1<-c(Country_SS_list$y+(2*SD_1*sqrt(Country_SS_list$lev)))
lowerCI_Dong1<-c(Country_SS_list$y-(2*SD_1*sqrt(Country_SS_list$lev)))
points(Country_SS_list$x,Country_SS_list$y, type = "l", lwd = 2, col = "darkgreen")

Country_SS_list<-smooth.spline(Each_country[Each_country[,1]=="GBR",2:3])
resid_1<-c((Country_SS_list$yin-Country_SS_list$y)/(1-Country_SS_list$lev)) 
SD_1<-sqrt(var(resid_1))
upperCI_Dong1<-c(Country_SS_list$y+(2*SD_1*sqrt(Country_SS_list$lev)))
lowerCI_Dong1<-c(Country_SS_list$y-(2*SD_1*sqrt(Country_SS_list$lev)))
points(Country_SS_list$x,Country_SS_list$y, type = "l", lwd = 2, col = "darkblue")

axis(1, cex.axis = 1.5)
axis(2, cex.axis = 1.5)

#################################


## Plots all data on maximum recorded age at death
plot(aggregate(Upper_obs$Age..years., 
               by = list(YOD), max, na.rm = T),
     pch = 16, xlim = c(1965,2007), ylim = c(110,116), col = "white",
     xlab = "Year of Death",
     ylab = "RAD (Years)", axes = F, cex.lab  =1.5)

## Plots the 1st to 5th ranked of these data, for USA only (largest population)
USA_dat<-data.frame(Upper_obs[Upper_obs$Country.of.death=="USA",],YOD[Upper_obs$Country.of.death=="USA"])
USA<-aggregate(USA_dat$Age..years.,by = list(USA_dat$YOD), max, na.rm =T)
points(USA, col = "red", pch = 16)

col_vec2<-c("red", "orange", "green", "blue", "purple")
for(i in 1:5){
  USA<-aggregate(USA_dat$Age..years.,by = list(USA_dat$YOD), max, na.rm =T)
  ## Plots and removes top ranked data
  points(smooth.spline(USA), col = col_vec2[[i]], type = "l", lwd  =2)
  USA_dat<-USA_dat[!(paste(USA_dat$YOD,USA_dat$Age..years.) %in% paste(USA[,1], USA[,2])),]
}

axis(1, cex.axis  =1.5)
axis(2, cex.axis  =1.5)


####################################################################################

## Fig 3. 

####################################################################################


####################################################################################

## Fig 3. 

####################################################################################

par(mfrow = c(1,3))

par(mar = c(5.1,4.1,1.1,1.1))

########################################################################

## 3a

## recreates Dong et al. Figure 2a, with p-values and error bars

plot(Max_Dong_AAD[Max_Dong_AAD$Group.1<1995,], 
     pch = 16, xlim = c(1965,2007), ylim = c(109,122.5), col = "blue",
     xlab = "Year of Death",
     ylab = "MRAD (Years)", axes = F, cex.lab = 1.5)
points(Max_Dong_AAD[Max_Dong_AAD$Group.1>=1995,], pch = 16,col = "orange")

## adds the linear regression, with 95% CI this time
points(Dong_pre95_CI[,1]~Max_Dong_AAD[Max_Dong_AAD$Group.1<1995,1], type = "l", col = "blue", lty = 1, lwd = 2)
points(Dong_pre95_CI[,2]~Max_Dong_AAD[Max_Dong_AAD$Group.1<1995,1], type = "l", col = "blue", lty = 2, lwd = 2)
points(Dong_pre95_CI[,3]~Max_Dong_AAD[Max_Dong_AAD$Group.1<1995,1], type = "l", col = "blue", lty = 2, lwd = 2)

## adds the linear regression, with 95% CI this time
points(Dong_post95_CI[,1]~Max_Dong_AAD[Max_Dong_AAD$Group.1>=1995,1], type = "l", col = "orange", lty = 1, lwd = 2)
points(Dong_post95_CI[,2]~Max_Dong_AAD[Max_Dong_AAD$Group.1>=1995,1], type = "l", col = "orange", lty = 2, lwd = 2)
points(Dong_post95_CI[,3]~Max_Dong_AAD[Max_Dong_AAD$Group.1>=1995,1], type = "l", col = "orange", lty = 2, lwd = 2)


## adds coloured points showing which data are taken from 
## of rising or falling sample sizes
points(Max_Dong_AAD[Max_Dong_AAD$Group.1 < c(1991),], col = "red", pch = 2)
points(Max_Dong_AAD[Max_Dong_AAD$Group.1 > c(2002),], col = "red", pch = 6)

## adds horizontal lines for the period each country is surveyed 
## France
points(c(109.2,109.2)~c(1987,2003), type = "l",lwd = 2, col = "purple")
## USA
points(c(109.6,109.6)~c(1980,2003), type = "l", lwd = 2, col = "red")
## Japan
points(c(109.4,109.4)~c(1990,2005.5), type = "l", lwd = 2, col = "darkgreen")
## UK
points(c(109,109)~c(1968,2006), type = "l", lwd = 2, col = "darkblue")

axis(1, cex.axis = 1.5)
axis(2, cex.axis  =1.5)

########################################################################

## 3b; mirrors Dong et al. 2b
## but includes data from each country individually
## and excludes incomplete years.
Each_country<-aggregate(Upper_obs$Age..years.,by = list(paste(Upper_obs$Country.of.death,YOD, sep = "_")), mean, na.rm =T)
Each_country<-data.frame(Country = unlist(lapply(strsplit(Each_country$Group.1, split = "_"), head, 1)),
                         Year = unlist(lapply(strsplit(Each_country$Group.1, split = "_"), tail, 1)),
                         YOD = Each_country[,2])
Each_country[,2]<-as.numeric(as.character(Each_country[,2]))
Each_country[,3]<-as.numeric(Each_country[,3])

## Plots all data on maximum recorded age at death
plot(aggregate(Upper_obs$Age..years., 
               by = list(YOD), max, na.rm = T),
     pch = 16, xlim = c(1965,2007), ylim = c(110,114), col = "white",
     xlab = "Year of Death",
     ylab = "MRAD (Years)", axes = F, cex.lab =1.5)

## fits a smoothed spline
Country_SS_list<-smooth.spline(Each_country[Each_country[,1]=="USA",2:3])
## Calculates jacknife residuals of cubic spline
resid_1<-c((Country_SS_list$yin-Country_SS_list$y)/(1-Country_SS_list$lev)) 
## gets standard deviation
SD_1<-sqrt(var(resid_1))
## returns the upper and lower CI bands 
upperCI_Dong1<-c(Country_SS_list$y+(2*SD_1*sqrt(Country_SS_list$lev)))
lowerCI_Dong1<-c(Country_SS_list$y-(2*SD_1*sqrt(Country_SS_list$lev)))

points(Country_SS_list$x,Country_SS_list$y, type = "l", lwd = 2, col = "red")

Country_SS_list<-smooth.spline(Each_country[Each_country[,1]=="FRA",2:3])
resid_1<-c((Country_SS_list$yin-Country_SS_list$y)/(1-Country_SS_list$lev)) 
SD_1<-sqrt(var(resid_1))
upperCI_Dong1<-c(Country_SS_list$y+(2*SD_1*sqrt(Country_SS_list$lev)))
lowerCI_Dong1<-c(Country_SS_list$y-(2*SD_1*sqrt(Country_SS_list$lev)))
points(Country_SS_list$x,Country_SS_list$y, type = "l", lwd = 2, col = "purple")

Country_SS_list<-smooth.spline(Each_country[Each_country[,1]=="JPN",2:3])
resid_1<-c((Country_SS_list$yin-Country_SS_list$y)/(1-Country_SS_list$lev)) 
SD_1<-sqrt(var(resid_1))
upperCI_Dong1<-c(Country_SS_list$y+(2*SD_1*sqrt(Country_SS_list$lev)))
lowerCI_Dong1<-c(Country_SS_list$y-(2*SD_1*sqrt(Country_SS_list$lev)))
points(Country_SS_list$x,Country_SS_list$y, type = "l", lwd = 2, col = "darkgreen")

Country_SS_list<-smooth.spline(Each_country[Each_country[,1]=="GBR",2:3])
resid_1<-c((Country_SS_list$yin-Country_SS_list$y)/(1-Country_SS_list$lev)) 
SD_1<-sqrt(var(resid_1))
upperCI_Dong1<-c(Country_SS_list$y+(2*SD_1*sqrt(Country_SS_list$lev)))
lowerCI_Dong1<-c(Country_SS_list$y-(2*SD_1*sqrt(Country_SS_list$lev)))
points(Country_SS_list$x,Country_SS_list$y, type = "l", lwd = 2, col = "darkblue")

axis(1, cex.axis = 1.5)
axis(2, cex.axis = 1.5)

## counts the number of countries whose peak recorded age falls after 1995
EC_rec<-Each_country[order(Each_country[,3]),]
EC_rec<-EC_rec[!duplicated(EC_rec[,1], fromLast = T),]
sum(EC_rec[,2]>1995)

#################################


## Plots all data on maximum recorded age at death
plot(aggregate(Upper_obs$Age..years., 
               by = list(YOD), max, na.rm = T),
     pch = 16, xlim = c(1965,2007), ylim = c(109,116), col = "white",
     xlab = "Year of Death",
     ylab = "MRAD (Years)", axes = F, cex.lab  =1.5)

## Plots the 1st to 5th ranked of these data, for USA only (largest population)
USA_dat<-data.frame(Upper_obs[Upper_obs$Country.of.death=="USA",],YOD[Upper_obs$Country.of.death=="USA"])
USA<-aggregate(USA_dat$Age..years.,by = list(USA_dat$YOD), max, na.rm =T)
points(USA, col = "red", pch = 16)

col_vec2<-c("red", "orange", "green", "blue", "purple")
for(i in 1:5){
  USA<-aggregate(USA_dat$Age..years.,by = list(USA_dat$YOD), max, na.rm =T)
  ## Plots and removes top ranked data
  points(smooth.spline(USA), col = col_vec2[[i]], type = "l", lwd  =2)
  USA_dat<-USA_dat[!(paste(USA_dat$YOD,USA_dat$Age..years.) %in% paste(USA[,1], USA[,2])),]
}

axis(1, cex.axis  =1.5)
axis(2, cex.axis  =1.5)

#################################
